# Supplementary material for: Designing intracellular metabolism for production of target compounds by introducing a heterologous metabolic reaction based on a Synechosystis sp. 6803 genome-scale model
Source: Microb Cell Fact. 2016 Jan 18;15:13. doi: 10.1186/s12934-016-0416-8 (PMC4717628; doi:10.1186/s12934-016-0416-8)
Supplement: Supplementary file 1 — 10.1186/s12934-016-0416-8 List of exogenous metabolic reactions linked to the SyGSM (metabolic reaction number: 1–5). [file 12934_2016_416_MOESM1_ESM.xlsx]

## Sheet: n1
KEGG reacrion number
R00258
R00307
R00353
R00362
R00372
R00373
R00400
R00479
R00550
R00585
R00650
R00692
R00695
R00751
R00850
R00946
R00986
R01138
R01139
R01140
R01215
R01394
R01438
R01823
R01858
R01867
R01920
R02120
R02185
R02188
R02200
R03194
R03217
R03472
R03823
R03940
R04194
R04325
R04519
R05140
R05177
R05180
R05181
R05223
R05345
R05553
R06859
R07236
R07501
R07504
R07508
R08657
R09100
R09254
R09479
R10170
R10178
R10179
R10305
R10343
R10404

## Sheet: n2
KEGG reacrion number
R00753-R01450
R00937-R02235
R00940-R02236
R00990-R01860
R01050-R06836
R01325-R01900
R01390-R03127
R01467-R08195
R01516-R09532
R01641-R08575
R02061-R07916
R02061-R02065
R02065-R07916
R03471-R04509
R05450-R05487
R06272-R06286
R09142-R09144
R09142-R09145
R09144-R09145
R09151-R09152
R09691-R09692
R09691-R09693
R09691-R09716
R09692-R09693
R09692-R09716
R09693-R09716

## Sheet: n3
KEGG reacrion number
R00031-R00045-R02078
R00152-R01408-R00524
R00218-R04177-R00219
R00308-R03115-R00878
R00318-R04251-R00747
R00414-R02707-R00420
R00445-R02201-R10277
R00446-R02317-R10054
R00552-R00665-R00670
R00557-R00111-R00558
R00604-R10302-R10301
R00702-R09793-R07652
R00730-R06585-R08656
R00731-R00045-R02078
R00748-R06870-R00749
R00758-R02703-R01819
R00763-R02731-R01819
R00763-R02730-R00872
R00825-R00821-R00980
R00838-R10486-R00957
R00868-R07135-R00877
R00878-R02189-R00959
R00901-R09530-R07274
R00935-R00922-R02047
R00947-R03115-R03116
R00947-R00028-R00957
R00947-R02109-R02111
R00947-R01788-R00959
R00959-R02740-R01819
R01050-R10555-R01523
R01054-R01885-R01057
R01440-R06862-R06861
R01523-R10555-R06836
R01555-R01557-R02727
R01749-R06180-R01751
R01814-R04734-R07213
R01815-R04734-R07212
R01819-R05607-R07133
R01819-R09780-R05339
R01821-R02110-R02111
R01821-R02421-R08515
R01976-R03276-R01977
R02009-R09702-R07631
R02058-R08193-R05332
R02061-R10177-R04218
R02065-R10177-R04218
R02380-R10298-R07874
R02380-R10299-R07911
R02380-R10261-R06546
R02540-R07854-R07855
R02888-R02890-R09752
R03204-R09125-R09126
R03381-R03383-R03869
R04150-R07263-R07262
R04218-R10177-R07916
R05681-R07406-R05837
R05695-R05697-R05696
R06421-R06422-R09964
R06946-R06947-R10070
R06960-R06961-R06963
R07179-R07178-R10055
R07199-R07200-R10071
R07552-R07553-R07852
R07560-R07858-R07857
R07561-R07569-R07571
R07562-R07570-R07571
R07578-R07579-R07580
R07631-R09708-R08396
R07647-R09487-R08543
R08203-R08204-R10080
R08203-R08915-R10080
R08394-R08099-R08398
R08650-R10469-R10673
R08652-R10041-R09578
R08805-R08807-R10233
R09066-R08204-R10080
R09521-R09522-R10059
R10106-R10108-R10107

## Sheet: n4
KEGG reacrion number
R00010-R09995-R01790-R00878
R00010-R01557-R00028-R00878
R00032-R10085-R10084-R10083
R00286-R01385-R00501-R00291
R00300-R01520-R01521-R07147
R00300-R01520-R00026-R00306
R00300-R01520-R01602-R00878
R00306-R00026-R01521-R07147
R00306-R00026-R01602-R00878
R00306-R02886-R02890-R00337
R00308-R03115-R02189-R00959
R00414-R01207-R01206-R02335
R00418-R06894-R08706-R00421
R00418-R10465-R10554-R08856
R00445-R02201-R08414-R10054
R00469-R05554-R02423-R02422
R00486-R06614-R00917-R00489
R00557-R05724-R05725-R10106
R00557-R02492-R09446-R10106
R00557-R00111-R10108-R10106
R00558-R00111-R10108-R10107
R00604-R05307-R09129-R10301
R00610-R01564-R01565-R00611
R00676-R10181-R03096-R00679
R00677-R01974-R02173-R00685
R00705-R01607-R01604-R00706
R00705-R01608-R09289-R00706
R00730-R04460-R07190-R08656
R00758-R02703-R02731-R00763
R00758-R02703-R05607-R07133
R00758-R02703-R02740-R00959
R00758-R02703-R09780-R05339
R00763-R02731-R05607-R07133
R00763-R02731-R02740-R00959
R00763-R02731-R09780-R05339
R00823-R00815-R10043-R00825
R00834-R05607-R02703-R01817
R00834-R02866-R01787-R00947
R00838-R10486-R00028-R00947
R00866-R02071-R04779-R01819
R00866-R02071-R04779-R00867
R00867-R04779-R02071-R02568
R00867-R02732-R02730-R00872
R00867-R05607-R02865-R00875
R00867-R04780-R02071-R08548
R00867-R02740-R01786-R00878
R00872-R02730-R02731-R01819
R00873-R01694-R01696-R08651
R00878-R01788-R02189-R00947
R00878-R01602-R01521-R07147
R00878-R02189-R02740-R01819
R00935-R00923-R02764-R03869
R00935-R00923-R02765-R03381
R00947-R00028-R01557-R07265
R00947-R02109-R01790-R02111
R00947-R02109-R02110-R01821
R00947-R01788-R02740-R01819
R00947-R01602-R00026-R00952
R00947-R01602-R02887-R02888
R00947-R01790-R02110-R01821
R00947-R01790-R09995-R07265
R00947-R01790-R02109-R01821
R00952-R00026-R02887-R02888
R00957-R00028-R03115-R03116
R00957-R00028-R02109-R02111
R00957-R00028-R01788-R00959
R00957-R01557-R02778-R00837
R00959-R02739-R03321-R01819
R00959-R02740-R05607-R07133
R00959-R02740-R09780-R05339
R00959-R01788-R03115-R03116
R00959-R01788-R02109-R02111
R01103-R03634-R03418-R02411
R01121-R03245-R10561-R10093
R01244-R02748-R02556-R02557
R01390-R02544-R02545-R01749
R01526-R07134-R05604-R01639
R01526-R07144-R07143-R01639
R01526-R01577-R01573-R01530
R01645-R04131-R04132-R01647
R01645-R04895-R06897-R01647
R01663-R01664-R02485-R02102
R01665-R01664-R01666-R01667
R01677-R02147-R01863-R01770
R01677-R02147-R02298-R02172
R01677-R02147-R02297-R02143
R01677-R02147-R08368-R02341
R01737-R01739-R02658-R02034
R01737-R01538-R01541-R02036
R01749-R02545-R02544-R03127
R01749-R02545-R02546-R01751
R01770-R01863-R02298-R02172
R01770-R01863-R02297-R02143
R01770-R01863-R08368-R02341
R01782-R09186-R02278-R01784
R01819-R04779-R02071-R02568
R01821-R02121-R02110-R02111
R01821-R02121-R02421-R08515
R01821-R02109-R01790-R02111
R01976-R03026-R03027-R01977
R01976-R03026-R05595-R05576
R01977-R03027-R05595-R05576
R02009-R09702-R09708-R08396
R02058-R01201-R08968-R05332
R02063-R08754-R08755-R08756
R02099-R02485-R01666-R01663
R02111-R02110-R02421-R08515
R02143-R02297-R02298-R02172
R02143-R02297-R08368-R02341
R02172-R02298-R02295-R10046
R02172-R02298-R08368-R02341
R02258-R02257-R02259-R02260
R02258-R02259-R02577-R02531
R02260-R02257-R02577-R02531
R02351-R04759-R01840-R10515
R02514-R02695-R02697-R02516
R02514-R02698-R03299-R02515
R02514-R02698-R03299-R06791
R02515-R03299-R02698-R06790
R02516-R02698-R03299-R02517
R02630-R07135-R02704-R00758
R02736-R02187-R01521-R07147
R02754-R02752-R08056-R03277
R02889-R02887-R10040-R03625
R02889-R02887-R10039-R10037
R02889-R02887-R10035-R04296
R03087-R04761-R02501-R10511
R03116-R03115-R02109-R02111
R03269-R02971-R02972-R04391
R03381-R02765-R02764-R03869
R03465-R03466-R07657-R07713
R03539-R03973-R09522-R10059
R03539-R09522-R03973-R09521
R03625-R10040-R10039-R10037
R03625-R10040-R10035-R04296
R04296-R10035-R10039-R10037
R05339-R09780-R05607-R07133
R06546-R10261-R10298-R07874
R06546-R10261-R10299-R07911
R06790-R02698-R03299-R06791
R06946-R07178-R06947-R07179
R06946-R07200-R06947-R07199
R07179-R07178-R07200-R07199
R07179-R07178-R07200-R10071
R07179-R07178-R06947-R10070
R07561-R07569-R07570-R07565
R07561-R07569-R07570-R07562
R07561-R07566-R07568-R07563
R07561-R07566-R07567-R07562
R07562-R07567-R07568-R07563
R07562-R07570-R07569-R07564
R07564-R07569-R07570-R07565
R07564-R07566-R07567-R07565
R07598-R02317-R02204-R10277
R07631-R09922-R09923-R07632
R07874-R10298-R10299-R07911
R08160-R09585-R09584-R09583
R08203-R08204-R08915-R09066
R08663-R10033-R10032-R10031
R08805-R08808-R08809-R08806
R09151-R09147-R09141-R09152
R09403-R10029-R10028-R10027
R09578-R09581-R09580-R09579
R10055-R07178-R07200-R10071
R10055-R07178-R06947-R10070
R10070-R07200-R06947-R10071

## Sheet: n5
KEGG reacrion number
R00010-R09995-R01790-R03115-R00308
R00010-R09995-R01790-R02189-R00959
R00010-R09995-R02108-R01791-R00878
R00010-R01557-R00028-R03115-R00308
R00010-R01557-R00028-R02189-R00959
R00292-R02110-R01790-R03115-R03118
R00300-R01520-R02887-R02890-R00337
R00300-R01520-R02887-R02886-R00306
R00300-R01520-R01600-R03321-R00867
R00300-R01520-R01602-R03115-R00308
R00300-R01520-R01602-R02189-R00959
R00300-R01520-R02187-R02739-R00959
R00300-R01520-R02187-R03321-R01819
R00300-R01521-R01602-R01787-R00875
R00306-R00026-R02887-R02890-R00337
R00306-R00026-R01600-R03321-R00867
R00306-R00026-R01602-R03115-R00308
R00306-R00026-R01602-R02189-R00959
R00306-R00026-R02187-R02739-R00959
R00306-R00026-R02187-R03321-R01819
R00308-R03115-R01786-R02740-R00867
R00308-R03115-R01788-R02189-R00947
R00308-R03115-R01602-R01521-R07147
R00308-R03115-R02189-R02740-R01819
R00337-R02890-R02887-R01521-R07147
R00337-R02890-R02887-R01602-R00878
R00420-R02707-R01207-R01206-R02335
R00445-R02201-R08414-R02317-R00446
R00445-R02201-R02204-R02317-R07598
R00447-R04175-R02201-R02204-R10054
R00525-R02286-R02288-R02914-R01168
R00557-R05724-R05725-R00111-R10107
R00557-R05724-R05725-R10108-R10107
R00557-R05724-R05725-R10108-R00558
R00557-R02492-R09446-R00111-R10107
R00557-R02492-R09446-R10108-R10107
R00557-R02492-R09446-R10108-R00558
R00558-R00111-R05724-R05725-R10106
R00558-R00111-R02492-R09446-R10106
R00676-R01974-R02681-R10181-R00677
R00676-R10181-R02681-R02173-R00685
R00676-R10181-R03093-R04020-R00679
R00676-R10181-R03093-R04093-R08160
R00677-R01974-R02681-R03096-R00679
R00679-R03096-R02681-R02173-R00685
R00740-R09289-R03158-R04919-R00744
R00763-R02731-R04779-R04780-R00867
R00763-R02731-R04779-R02071-R08548
R00763-R02731-R04779-R02071-R02568
R00763-R02731-R04779-R02071-R00866
R00763-R02731-R05607-R02866-R00875
R00763-R02731-R02703-R02167-R00868
R00763-R02731-R04780-R02071-R00866
R00763-R02731-R03321-R02739-R00959
R00763-R02731-R02740-R02189-R00947
R00763-R02731-R02740-R02189-R00878
R00763-R02731-R02740-R01788-R00947
R00763-R02731-R02740-R01788-R00878
R00763-R02732-R04779-R04780-R01819
R00763-R02732-R04779-R04780-R00867
R00763-R02732-R04779-R02071-R08548
R00763-R02732-R04780-R02071-R08548
R00763-R02732-R04780-R02071-R02568
R00763-R02732-R04780-R02071-R00866
R00763-R02732-R02740-R01786-R00947
R00823-R00815-R10043-R00821-R00980
R00823-R00815-R09539-R00818-R00825
R00823-R10043-R01238-R01296-R05280
R00825-R00815-R01238-R01298-R05280
R00825-R00816-R02763-R01507-R00980
R00834-R05820-R01787-R02189-R02738
R00834-R02865-R01787-R01786-R00959
R00834-R02866-R01787-R03115-R03116
R00834-R02866-R01787-R00028-R00957
R00834-R02866-R01787-R02109-R02111
R00834-R02866-R01787-R01788-R00959
R00837-R02780-R01557-R04111-R00838
R00838-R04111-R00028-R02189-R02738
R00838-R10486-R00028-R03115-R03116
R00838-R10486-R00028-R02109-R02111
R00838-R10486-R00028-R01788-R00959
R00838-R10486-R01557-R02778-R00837
R00866-R02071-R04779-R05607-R07133
R00866-R02071-R04779-R02703-R00758
R00866-R02071-R04779-R02740-R00959
R00866-R02071-R04779-R09780-R05339
R00867-R03321-R02739-R01786-R00878
R00867-R03321-R01600-R01521-R07147
R00867-R03321-R01600-R01602-R00878
R00867-R02740-R02189-R01786-R00959
R00868-R02704-R02703-R02740-R02738
R00872-R02730-R02731-R05607-R07133
R00872-R02730-R02731-R02703-R00758
R00872-R02730-R02731-R02740-R00959
R00872-R02730-R02731-R09780-R05339
R00873-R01694-R01697-R01787-R00878
R00873-R01696-R07346-R01787-R00878
R00874-R01787-R01602-R01521-R07147
R00875-R05820-R05607-R02740-R02738
R00875-R01787-R01602-R01520-R07147
R00878-R02109-R01790-R00028-R05196
R00878-R01787-R07346-R01694-R08651
R00878-R01787-R01697-R01696-R08651
R00878-R01788-R02189-R03115-R03116
R00878-R01788-R02189-R00028-R00957
R00878-R01788-R02189-R02109-R02111
R00878-R01602-R02887-R02886-R00306
R00878-R01602-R02187-R02739-R00959
R00878-R01602-R02187-R03321-R01819
R00878-R02189-R02739-R03321-R01819
R00878-R02189-R02740-R05607-R07133
R00878-R02189-R02740-R02703-R00758
R00878-R02189-R02740-R09780-R05339
R00935-R00923-R02764-R03383-R03381
R00947-R00028-R01557-R02778-R00837
R00947-R02109-R01790-R02110-R01821
R00947-R02109-R02110-R02121-R01821
R00947-R02109-R02110-R02421-R08515
R00947-R01788-R02739-R03321-R01819
R00947-R01788-R02740-R05607-R07133
R00947-R01788-R02740-R02703-R00758
R00947-R01788-R02740-R09780-R05339
R00947-R01788-R02189-R03115-R03116
R00947-R01788-R02189-R00028-R00957
R00947-R01788-R02189-R02109-R02111
R00947-R01602-R00026-R02886-R02888
R00947-R01602-R02887-R02890-R09752
R00947-R01602-R02887-R02886-R00952
R00947-R01790-R02110-R02121-R01821
R00947-R01790-R02110-R02421-R08515
R00947-R01790-R02110-R02109-R02111
R00947-R01790-R09995-R01557-R00957
R00947-R01790-R09995-R02778-R00837
R00952-R00026-R02887-R02890-R09752
R00952-R00026-R02887-R02886-R02888
R00952-R00026-R01602-R03115-R03116
R00952-R00026-R01602-R00028-R00957
R00952-R00026-R01602-R02109-R02111
R00952-R00026-R01602-R01788-R00959
R00957-R00028-R02109-R01790-R02111
R00957-R00028-R02109-R02110-R01821
R00957-R00028-R01788-R02740-R01819
R00957-R00028-R01602-R02887-R02888
R00957-R00028-R01790-R02110-R01821
R00957-R00028-R01790-R09995-R07265
R00957-R00028-R01790-R02109-R01821
R00959-R02739-R03321-R05607-R07133
R00959-R02739-R03321-R02703-R00758
R00959-R02739-R03321-R09780-R05339
R00959-R02739-R02187-R01521-R07147
R00959-R02740-R04779-R02071-R02568
R00959-R02189-R01602-R01521-R07147
R00959-R01788-R00028-R01557-R07265
R00959-R01788-R02109-R01790-R02111
R00959-R01788-R02109-R02110-R01821
R00959-R01788-R01602-R02887-R02888
R00959-R01788-R01790-R02110-R01821
R00959-R01788-R01790-R09995-R07265
R00959-R01788-R01790-R02109-R01821
R01103-R03634-R03418-R01194-R02411
R01390-R02544-R02546-R06180-R01749
R01390-R02544-R02545-R03128-R03127
R01555-R00028-R01790-R09995-R02727
R01639-R01896-R05831-R01902-R01785
R01645-R04131-R04134-R06897-R01647
R01749-R06180-R02546-R02544-R03127
R01749-R03128-R02544-R02546-R01751
R01751-R06180-R02545-R02544-R03127
R01751-R06180-R02545-R02544-R01390
R01785-R01902-R01901-R03244-R05850
R01819-R03321-R02187-R01521-R07147
R01819-R02740-R01788-R03115-R03116
R01819-R02740-R01788-R02109-R02111
R01821-R02110-R01790-R03115-R03116
R01821-R02110-R01790-R02109-R02111
R01821-R02110-R09995-R02778-R00837
R01821-R02110-R02108-R01791-R00947
R01821-R02121-R02109-R01790-R00947
R01821-R02121-R02109-R01790-R02111
R01976-R03276-R03027-R05595-R05576
R01977-R03276-R03026-R05595-R05576
R02009-R09702-R09922-R09923-R07632
R02047-R00922-R00923-R02764-R03869
R02047-R00922-R00923-R02765-R03381
R02061-R09967-R10241-R08992-R07916
R02061-R09967-R10241-R08992-R02065
R02065-R09967-R10241-R08992-R07916
R02111-R01790-R02109-R09995-R07265
R02111-R02110-R02121-R02421-R08515
R02568-R02071-R04779-R05607-R07133
R02568-R02071-R04779-R02703-R00758
R02568-R02071-R04779-R09780-R05339
R02630-R07135-R02704-R02703-R01819
R02738-R02740-R04779-R02071-R03232
R03116-R03115-R00028-R01557-R07265
R03116-R03115-R02109-R01790-R02111
R03116-R03115-R02109-R02110-R01821
R03116-R03115-R01602-R02887-R02888
R03116-R03115-R01790-R09995-R07265
R03116-R03115-R01790-R02109-R01821
R03118-R03115-R02109-R02110-R00292
R03118-R03115-R01602-R02887-R02889
R03118-R03115-R01602-R10040-R03625
R03118-R03115-R01602-R10039-R10037
R03118-R03115-R01602-R10035-R04296
R03118-R03115-R01790-R02109-R00292
R03625-R10040-R00026-R02886-R02889
R03869-R03383-R02765-R00923-R00935
R04218-R10177-R08754-R08755-R08756
R04296-R10035-R00026-R02886-R02889
R04455-R08059-R04456-R09749-R03025
R05196-R00028-R02109-R09995-R00010
R07147-R01521-R02887-R02886-R00306
R07179-R00068-R07178-R07200-R07199
R07179-R00068-R07178-R06947-R06946
R07179-R00645-R03185-R07178-R10055
R07199-R07200-R07178-R00068-R10055
R07265-R09995-R01790-R02109-R01821
R07265-R09995-R02108-R01791-R00947
R07265-R01557-R00028-R02109-R02111
R07561-R07566-R07572-R07573-R07571
R07562-R07567-R07566-R07569-R07571
R07562-R07567-R07572-R07573-R07571
R07563-R07568-R07567-R07570-R07571
R07563-R07568-R07566-R07569-R07571
R07563-R07568-R07572-R07573-R07571
R07571-R07570-R07567-R07566-R07561
R07632-R09923-R09922-R09708-R08396
R08515-R02421-R02109-R01790-R00947
R08515-R02421-R02109-R01790-R02111
R08652-R10041-R09581-R09580-R09579
R08825-R08826-R08828-R08827-R00731
R08825-R08826-R08828-R08827-R00031
R09142-R07102-R07103-R09143-R09144
R09142-R07102-R07103-R09143-R09145
R09144-R07102-R07103-R09143-R09145
R09157-R07123-R09143-R09141-R09151
R09157-R07123-R09143-R09141-R09152
R10037-R10039-R00026-R02886-R02889
R10055-R00068-R07178-R06947-R06946
R10106-R05724-R05725-R00111-R10107
R10106-R05724-R05725-R10108-R00558
R10106-R02492-R09446-R00111-R10107
R10106-R02492-R09446-R10108-R00558
R10233-R08807-R08808-R08809-R08806
