# Supplementary material for: Designing intracellular metabolism for production of target compounds by introducing a heterologous metabolic reaction based on a Synechosystis sp. 6803 genome-scale model
Source: Microb Cell Fact. 2016 Jan 18;15:13. doi: 10.1186/s12934-016-0416-8 (PMC4717628; doi:10.1186/s12934-016-0416-8)
Supplement: Supplementary file 2 — 10.1186/s12934-016-0416-8 Detailed intracellular metabolic reactions that need to be activated, if the yield of succinic acid production according to the SyHyMeP is 155. [file 12934_2016_416_MOESM2_ESM.xlsx]

## Sheet: Reactions be activated
Enzyme No.	KEGG Reaction No.	Reaction	Flux value
EC 4.1.3.1	R00479	icit -> succ + glx	155
EC 4.1.2.5	R00751	thr_L -> gly + acald	65
EC 2.6.1.96	R10179	4abut + glx <=> sucsal + gly	-155
EC 2.6.1.1	R00355	akg + asp_L <=> glu_L + oaa	65
EC 1.1.1.94	R00842	nad + glyc3p <=> h + nadh + dhap	110
EC 1.4.1.1	R00396	h + nadh + pyr + nh4 <=> nad + h2o + ala_L	200
EC 2.7.2.4	R00480	atp + asp_L -> adp + 4pasp	65
EC 1.2.1.11	R02291	h + nadph + 4pasp -> nadp + pi + aspsa	65
EC 1.4.4.2	R01221	nad + thf + gly -> nadh + co2 + nh4 + mlthf	110
EC 4.2.3.1	R01466	h2o + phom -> pi + thr_L	65
EC 2.6.1.45	R00588	ala_L + glx <= > pyr + gly	200
EC 1.1.1.1	R00623	h + nadh + glyald <=> nad + glyc	110
EC 2.1.2.1	R00945	thf + ser_L <=> h2o + gly + mlthf	110
EC 2.7.1.39	R01771	atp + hom-L -> adp + h + phom	65
EC 2.7.1.30	R00847	atp + glyc -> adp + h + glyc3p	110
EC 1.1.1.81	R01388	h + nadh + hpyr -> nad + glyc-R	110
EC 1.2.1.3	R00538	nad + h2o + glyald <=> 2.0*h + nadh + glyc-R	-110
EC 2.6.1.45	R00588	glx + ser_L <=> gly + hpyr	110
EC 1.1.1.3	R01773	nad + hom-L <=> h + nadh + aspsa	-65
EC 1.2.1.3	R00538	nad + h2o + acald <=> 2.0*h + nadh + ac	65
