# Supplementary material for: Designing intracellular metabolism for production of target compounds by introducing a heterologous metabolic reaction based on a Synechosystis sp. 6803 genome-scale model
Source: Microb Cell Fact. 2016 Jan 18;15:13. doi: 10.1186/s12934-016-0416-8 (PMC4717628; doi:10.1186/s12934-016-0416-8)
Supplement: Supplementary file 3 — 10.1186/s12934-016-0416-8 List of metabolites ignored when building the SyHyMeP. [file 12934_2016_416_MOESM3_ESM.xlsx]

## Sheet: Ignored Metabolites
Metabolite KEGG ID	Name
C00001	H2O
C00002	ATP
C00003	NAD+
C00004	NADH
C00005	NADPH
C00006	NADP+
C00007	Oxygen
C00008	ADP
C00009	Orthophosphate
C00010	CoA
C00011	CO2
C00012	Peptide
C00013	Diphosphate
C00014	Ammonia
C00015	UDP
C00016	FAD
C00017	Protein
C00020	AMP
C00027	Hydrogen peroxide
C00028	Acceptor
C00030	Reduced acceptor
C00035	GDP
C00039	DNA
C00040	Acyl-CoA
C00044	GTP
C00045	Amino acid
C00046	RNA
C00055	CMP
C00059	Sulfate
C00060	Carboxylate
C00063	CTP
C00066	tRNA
C00069	Alcohol
C00071	Aldehyde
C00075	UTP
C00080	H+
C00088	Nitrite
C00094	Sulfite
C00105	UMP
C00125	Ferricytochrome c
C00126	Ferrocytochrome c
C00138	Reduced ferredoxin
C00139	Oxidized ferredoxin
C00145	Thiol
C00151	L-Amino acid
C00157	Phosphatidylcholine
C00161	2-Oxo acid
C00162	Fatty acid
C00165	Diacylglycerol
C00173	Acyl-[acyl-carrier protein]
C00195	N-Acylsphingosine
C00201	Nucleoside triphosphate
C00205	hn
C00215	Nucleotide
C00226	Primary alcohol
C00229	Acyl-carrier protein
C00240	rRNA
C00241	Amide
C00264	3-Oxoacyl-CoA
C00269	CDP-diacylglycerol
C00338	Lipopolysaccharide
C00339	Long-chain alcohol
C00340	Reduced rubredoxin
C00342	Thioredoxin
C00343	Thioredoxin disulfide
C00344	Phosphatidylglycerol
C00347	Long-chain carboxylate
C00350	Phosphatidylethanolamine
C00363	dTDP
C00375	Primary amine
C00377	Steroid
C00395	Penicillin
C00405	D-Amino acid
C00416	Phosphatidate
C00419	Polynucleotide
C00422	Triacylglycerol
C00435	Oxidized rubredoxin
C00454	NDP
C00464	Mannan
C00496	Ubiquitin
C00538	2-Oxoaldehyde
C00550	Sphingomyelin
C00562	Phosphoprotein
C00585	Protein tyrosine
C00591	N-Acylneuraminate
C00605	2,3-Dehydroacyl-CoA
C00609	Long-chain aldehyde
C00613	Protein-L-arginine
C00614	Protein glutamate
C00615	Protein histidine
C00625	N-Acyl-D-mannosamine
C00638	Long-chain fatty acid
C00640	(3S)-3-Hydroxyacyl-CoA
C00641	1,2-Diacyl-sn-glycerol
C00658	trans-2,3-Dehydroacyl-CoA
C00662	Reduced adrenal ferredoxin
C00667	Oxidized adrenal ferredoxin
C00676	Deoxynucleoside 5'-phosphate
C00681	1-Acyl-sn-glycerol 3-phosphate
C00685	3-Oxoacyl-[acyl-carrier protein]
C00686	N-Acyl-D-mannosamine 6-phosphate
C00693	trans-2,3-Dehydroacyl-[acyl-carrier protein]
C00694	beta-D-Galactosyl-(1->4)-beta-N-acetyl-D-glucosaminyl-R
C00698	Cl-
C00701	Base
C00706	Amine
C00717	Alditol
C00722	Epoxide
C00726	Nitrile
C00759	Caldesmon
C00778	Rhodopsin
C00801	Nucleoside
C00821	DNA adenine
C00856	DNA cytosine
C00863	Monoterpenol
C00868	tRNA uridine
C00886	L-Alanyl-tRNA
C00911	Ribonucleoside
C00923	Ferricytochrome
C00924	Ferrocytochrome
C00934	Sugar phosphate
C00958	Plasmenylcholine
C00972	Aromatic oxo acid
C00991	alpha-D-Aldose 1-phosphate
C00996	Ferricytochrome b5
C00997	Ferricytochrome c2
C00999	Ferrocytochrome b5
C01000	Ferrocytochrome c2
C01003	Myosin light chain
C01021	Aromatic amino acid
C01022	Caldesmon phosphate
C01025	Lipid hydroperoxide
C01058	11beta-Hydroxysteroid
C01064	CMP-N-acylneuraminate
C01070	Ferricytochrome c-553
C01071	Ferrocytochrome c-553
C01078	Procollagen L-proline
C01086	(3R)-3-Hydroxyacyl-CoA
C01117	Nucleoside 5'-phosphate
C01122	cis-2,3-Dehydroacyl-CoA
C01139	[Acetyl-CoA carboxylase]
C01166	Oxidized polyvinyl alcohol
C01167	Protein tyrosine phosphate
C01190	beta-D-Glucosyl-(1<->1)-ceramide
C01194	1-Phosphatidyl-D-myo-inositol
C01200	N-Acylneuraminate 9-phosphate
C01203	Oleoyl-[acyl-carrier protein]
C01209	Malonyl-[acyl-carrier protein]
C01211	Procollagen 5-hydroxy-L-lysine
C01229	Phospholipid olefinic fatty acid
C01240	2',3'-Cyclic nucleotide
C01241	Phosphatidyl-N-methylethanolamine
C01242	S-Aminomethyldihydrolipoylprotein
C01247	[Acetyl-CoA carboxylase] phosphate
C01253	ADP-D-ribosyl-[dinitrogen reductase]
C01256	[Pyruvate dehydrogenase (acetyl-transferring)]
C01264	2-Acetyl-1-alkyl-sn-glycero-3-phosphate
C01271	(3R)-3-Hydroxyacyl-[acyl-carrier protein]
C01277	1-Phosphatidyl-1D-myo-inositol 4-phosphate
C01281	[L-Glutamate:ammonia ligase (ADP-forming)]
C01282	1-Acyl-2-oleoyl-sn-glycero-3-phosphocholine
C01288	N-Acetyl-D-glucosaminylphosphatidylinositol
C01290	beta-D-Galactosyl-(1->4)-beta-D-glucosyl-(1<->1)-ceramide
C01293	[Pyruvate dehydrogenase (acetyl-transferring)] phosphate
C01299	Adenylyl-[L-glutamate:ammonia ligase (ADP-forming)]
C01306	N-Acetyl-beta-D-glucosaminyl-(1->3)-N-acetyl-D-galactosaminyl-R
C01308	[3-Methyl-2-oxobutanoate dehydrogenase (2-methylpropanoyl-transferring)] phosphate
C01335	ROH
C01352	FADH2
C01370	Aldose
C01371	Alkane
C01450	Ketone
C01493	Farnesol
C01506	L-Glycol
C01573	Peptide diphthine
C01612	Secondary alcohol
C01628	Vitamin K
C01629	Wax ester
C01635	tRNA(Ala)
C01637	tRNA(Asn)
C01640	tRNA(Gln)
C01642	tRNA(Gly)
C01645	tRNA(Leu)
C01708	Hemoglobin
C01764	tRNA containing uridine at position 54
C01798	D-Glucoside
C01883	Acetic ester
C01885	1-Acylglycerol
C01901	Cucurbitacin
C01923	Heteroglycan
C01958	Steryl ester
C01977	tRNA guanine
C01997	Histone N6-acetyl-L-lysine
C02003	Anthocyanidin
C02031	G(5')pppPur-mRNA
C02047	L-Leucyl-tRNA
C02051	Lipoylprotein
C02069	Putidaredoxin
C02075	Retinyl ester
C02103	(S)-2-Haloacid
C02112	2-Acylglycerol
C02128	5'-Phospho-DNA
C02133	Acyl phosphate
C02163	L-Arginyl-tRNA(Arg)
C02188	Protein lysine
C02189	Protein serine
C02211	tRNA precursor
C02269	Deoxynucleoside
C02270	Depurinated DNA
C02282	Glutaminyl-tRNA
C02307	Phosphorylase a
C02308	Phosphorylase b
C02315	Protein dithiol
C02320	R-S-Glutathione
C02339	m7G(5')pppR-mRNA
C02412	Glycyl-tRNA(Gly)
C02415	Histone-L-lysine
C02489	(R)-2-Hydroxyacid
C02530	Cholesterol ester
C02582	Protein disulfide
C02583	Protein glutamine
C02658	Aldoxime
C02671	D-Glutamyl-peptide
C02683	Ferrileghemoglobin
C02685	Ferroleghemoglobin
C02686	Galactosylceramide
C02737	Phosphatidylserine
C02743	Protein L-cysteine
C02745	Reduced flavodoxin
C02749	S-Alkyl-L-cysteine
C02773	1-Alkyl-sn-glycerol
C02839	L-Tyrosyl-tRNA(Tyr)
C02860	N6-Alkylaminopurine
C02869	Oxidized flavodoxin
C02871	Peptide L-aspartate
C02872	Peptide diphthamide
C02960	Ceramide 1-phosphate
C02967	DNA 5-methylcytosine
C02972	Dihydrolipoylprotein
C03021	Protein asparagine
C03023	Peptide-L-methionine
C03024	Reduced flavoprotein
C03025	Reduced plastocyanin
C03029	Transferrin[Fe(II)]2
C03033	beta-D-Glucuronoside
C03161	Oxidized flavoprotein
C03162	Oxidized plastocyanin
C03179	Transferrin[Fe(III)]2
C03193	(5-L-Glutamyl)-peptide
C03201	1-Alkyl-2-acylglycerol
C03268	D-Mannosylglycoprotein
C03272	Globoside
C03302	Oxidized putidaredoxin
C03303	Peptidylamidoglycolate
C03315	[Dinitrogen reductase]
C03363	5-L-Glutamyl amino acid
C03371	Acyl-protein thioester
C03372	Acylglycerone phosphate
C03402	L-Asparaginyl-tRNA(Asn)
C03419	Nucleoside 3'-phosphate
C03446	tRNA containing ribothymidine at position 54
C03454	1-Alkenyl-2-acylglycerol
C03518	N-Acetyl-D-glucosaminide
C03620	Monocarboxylic acid amide
C03638	RNA 3'-terminal-phosphate
C03658	1-Hydroxyalkyl-sn-glycerol
C03667	2-Hydroxycarbonyl compound
C03688	Apo-[acyl-carrier-protein]
C03692	1,2-Diacyl-3-beta-D-galactosyl-sn-glycerol
C03715	O-Alkylglycerone phosphate
C03723	Ribonucleoside diphosphate
C03740	(5-L-Glutamyl)-L-amino acid
C03819	1-Acylglycerophosphoinositol
C03820	1-Alkyl-2-acetyl-sn-glycerol
C03875	Myosin light chain phosphate
C03939	Acetyl-[acyl-carrier protein]
C03968	1-Alkyl-sn-glycero-3-phosphate
C03974	2-Acyl-sn-glycerol 3-phosphate
C04046	3-D-Glucosyl-1,2-diacylglycerol
C04088	Octadecanoyl-[acyl-carrier protein]
C04142	Protein glutamate methyl ester
C04180	cis-Dec-3-enoyl-[acp]
C04213	Dolichyl diphosphooligosaccharide
C04230	1-Acyl-sn-glycero-3-phosphocholine
C04232	2'-Deoxyribonucleoside diphosphate
C04233	2-Acyl-sn-glycero-3-phosphocholine
C04246	But-2-enoyl-[acyl-carrier protein]
C04248	6-(alpha-D-Glucosaminyl)-1-phosphatidyl-1D-myo-inositol
C04253	Electron-transferring flavoprotein
C04261	Protein N(pi)-phospho-L-histidine
C04298	Citrate (pro-3S)-lyase (thiol form)
C04308	Phosphatidyl-N-dimethylethanolamine
C04312	RNA terminal-2',3'-cyclic-phosphate
C04315	2-Acyl-3-O-(beta-D-galactosyl)-sn-glycerol
C04317	1-Organyl-2-lyso-sn-glycero-3-phosphocholine
C04334	Citrate (pro-3S)-lyase (acetyl form)
C04375	4-N-(N-Acetyl-D-glucosaminyl)-protein
C04387	N-Acetyl-alpha-D-galactosaminyl-polypeptide
C04419	Carboxybiotin-carboxyl-carrier protein
C04432	tRNA containing 6-isopentenyladenosine
C04438	1-Acyl-sn-glycero-3-phosphoethanolamine
C04441	Peptide 2-(3-carboxy-3-aminopropyl)-L-histidine
C04466	alpha-2,8-Linked polymer of sialic acid
C04475	1-Alkyl-2-acylglycerophosphoethanolamine
C04487	5-(D-Galactosyloxy)-L-lysine-procollagen
C04506	Protein C-terminal S-farnesyl-L-cysteine
C04517	1-(1-Alkenyl)-sn-glycero-3-phosphocholine
C04549	1-Phosphatidyl-1D-myo-inositol 3-phosphate
C04570	Reduced electron-transferring flavoprotein
C04598	2-Acetyl-1-alkyl-sn-glycero-3-phosphocholine
C04618	(3R)-3-Hydroxybutanoyl-[acyl-carrier protein]
C04619	(3R)-3-Hydroxydecanoyl-[acyl-carrier protein]
C04632	[Hydroxymethylglutaryl-CoA reductase (NADPH)]
C04635	1-(1-Alkenyl)-sn-glycero-3-phosphoethanolamine
C04637	1-Phosphatidyl-D-myo-inositol 4,5-bisphosphate
C04645	6-(D-Glucose-1-phospho)-D-mannosylglycoprotein
C04648	alpha-L-Fucosyl-1,2-beta-D-galactoside
C04688	(3R)-3-Hydroxytetradecanoyl-[acyl-carrier protein]
C04692	Peptide 2-[3-carboxy-3-(methylammonio)propyl]-L-histidine
C04726	[3-Methyl-2-oxobutanoate dehydrogenase (2-methylpropanoyl-transferring)]
C04730	GM3
C04737	alpha-D-Galactosyl-(1->4)-beta-D-galactosyl-(1->4)-beta-D-glucosyl-(1<->1)-ceramide
C04748	Protein C-terminal S-farnesyl-L-cysteine methyl ester
C04750	beta-D-Galactosyl-1,3-N-acetyl-alpha-D-galactosaminyl-R
C04756	O-1-Alk-1-enyl-2-acyl-sn-glycero-3-phosphoethanolamine
C04768	[Hydroxymethylglutaryl-CoA reductase (NADPH)] phosphate
C04791	beta-D-Galactosyl-1,4-N-acetyl-D-glucosaminyl-glycoprotein
C04845	N-Acetyl-beta-D-glucosaminyl-(1->3)-beta-D-galactosyl-(1->4)-beta-D-glucosyl-(1<->1)-ceramide
C04884	N-Acetyl-D-galactosaminyl-(N-acetylneuraminyl)-D-galactosyl-D-glucosylceramide
C04902	beta-D-Galactosyl-1,3-(N-acetyl-beta-D-glucosaminyl-1,6)-N-acetyl-D-galactosaminyl-R
C04903	3-beta-D-Glucuronosyl-3-beta-D-galactosyl-4-beta-D-galactosyl-O-beta-D-xylosylprotein
C04910	1,3-beta-D-Galactosyl-N-acetyl-D-glucosaminyl-1,3-beta-D-galactosyl-1,4-D-glucosylceramide
C04911	D-Galactosyl-N-acetyl-D-galactosaminyl-(N-acetylneuraminyl)-D-galactosyl-D-glucosylceramide
C04922	beta-D-Galactosyl-(1->4)-N-acetyl-beta-D-glucosaminyl-(1->3)-beta-D-galactosyl-(1->4)-beta-D-glucosyl-(1<->1)-ceramide
C04925	N-Acetyl-D-galactosaminyl-N-Acetyl-D-galactosaminyl-1,3-D-galactosyl-1,4-D-galactosyl-1,4-D-glucosylceramide
C04927	N-Acetylneuraminyl-D-galactosyl-N-acetyl-D-galactosaminyl-(N-acetylneuraminyl)-D-galactosyl-D-glucosylceramide
C04944	6-(2-[N-Acetyl-beta-D-glucosaminyl]-alpha-D-mannosyl)-beta-D-mannosyl-R
C05005	Glycolipid
C05156	Aminoacyl-tRNA
C05167	alpha-Amino acid
C05209	1-Alkyl-2-lyso-sn-glycero-3-phosphoethanolamine
C05212	1-Radyl-2-acyl-sn-glycero-3-phosphocholine
C05223	Dodecanoyl-[acyl-carrier protein]
C05227	UDP-sugar
C05309	Semiquinone
C05336	Selenomethionyl-tRNA(Met)
C05357	Oxidized azurin
C05358	Reduced azurin
C05359	e-
C05535	alpha-Aminoadipoyl-S-acyl enzyme
C05544	Protein N6-methyl-L-lysine
C05545	Protein N6,N6-dimethyl-L-lysine
C05546	Protein N6,N6,N6-trimethyl-L-lysine
C05675	Diacylglyceryl-2-aminoethylphosphonate
C05676	Diacylglyceryl-N-trimethyl-2-aminoethylphosphonate
C05693	R
C05694	CH3-R
C05710	N-Hydroxy-amino acid
C05712	Cyanohydrin
C05713	Cyanoglycoside
C05718	2-Oxoacid oxime
C05726	S-Substituted L-cysteine
C05727	S-Substituted N-acetyl-L-cysteine
C05729	R-S-Cysteinylglycine
C05744	Acetoacetyl-[acp]
C05745	Butyryl-[acp]
C05749	Hexanoyl-[acp]
C05752	Octanoyl-[acp]
C05753	3-Oxodecanoyl-[acp]
C05754	trans-Dec-2-enoyl-[acp]
C05755	Decanoyl-[acp]
C05761	Tetradecanoyl-[acp]
C05764	Hexadecanoyl-[acp]
C05780	Apotransferrin
C05914	Bathorhodopsin
C05915	Lumirhodopsin
C05916	Metarhodopsin
C05917	Iodopsin
C05920	Porphyropsin
C05973	2-Acyl-sn-glycero-3-phosphoethanolamine
C05977	2-Acyl-1-alkyl-sn-glycero-3-phosphate
C05980	Cardiolipin
C05981	Phosphatidylinositol-3,4,5-trisphosphate
C05996	Branched chain fatty acid
C06016	Pentosan
C06020	Methyl-Co(III) corrinoid protein
C06021	Co(I) corrinoid protein
C06037	Digalactosyl-diacylglycerol
C06040	Diglucosyldiacylglycerol
C06058	Nitroalkane
C06112	L-Glutamyl-tRNA(Gln)
C06113	L-Aspartyl-tRNA(Asn)
C06125	Sulfatide
C06126	Digalactosylceramide
C06129	Ceramidepentasaccharide
C06131	Fuc-alpha1->2Gal-beta1->3GlcNAc-beta1->3Gal-beta1->4Glc-beta1-1'Cer
C06132	Type A glycolipid
C06133	GD3
C06134	GD2
C06135	GA2
C06136	GA1
C06138	GT1a
C06139	GQ1
C06140	GT1b
C06141	GD1b
C06157	[Dihydrolipoyllysine-residue succinyltransferase] S-glutaryldihydrolipoyllysine
C06246	Gla protein
C06247	Gla protein precursor
C06250	Holo-[carboxylase]
C06258	Globin
C06361	Anthocyanidin-3,5-diglucoside
C06395	[Protein]-L-serine
C06479	Ketosteroid
C06481	L-Seryl-tRNA(Sec)
C06482	L-Selenocysteinyl-tRNA(Sec)
C06592	NDP-N-methyl-L-glucosamine
C07281	[eIF5A-precursor]-lysine
C07282	[eIF5A-precursor]-deoxyhypusine
C07292	Glutaredoxin
C07293	Glutaredoxin disulfide
C07305	Products of ATP breakdown
C10905	Activated methyl group
C11475	DNA containing guanine
C11477	Sugar
C11478	tRNA containing 5-aminomethyl-2-thiouridine
C11482	Holo-Lys2
C11554	1-Phosphatidyl-1D-myo-inositol 3,4-bisphosphate
C11557	1-Phosphatidyl-1D-myo-inositol 5-phosphate
C12126	Dihydroceramide
C12145	Phytoceramide
C12348	3,5,7,9,11,13,15-Heptaoxo-hexadecanoyl-[acp]
C12354	3,5,7,9,11,13,15,17,19-Nonaoxo-eicosanoyl-[acp]
C12355	3,5,7,9,11,13,15,17,19-Nonaoxo-henicosanoyl-[acp]
C12441	Nonaketamide
C12442	C-9 Reduced nonaketamide
C12460	3-Dimethylallyl-beta-hydroxy-L-tyrosyl-[pcp]
C12461	L-Tyrosyl-[pcp]
C12462	beta-Hydroxy-L-tyrosyl-[pcp]
C12463	beta-Keto-L-tyrosyl-[pcp]
C12467	2-Hydroxy-beta-keto-L-tyrosyl-[pcp]
C12470	L-Prolyl-[pcp]
C12482	2-Pyrroline-2-carboxyl-[pcp]
C12483	Pyrrole-2-carboxyl-[pcp]
C15498	ROOH
C15539	Anthocyanidin 3-O-beta-D-glucoside
C15541	NDP-glucose
C15564	(R)-2-Haloacid
C15565	(S)-2-Hydroxyacid
C15596	n-Alkanal
C15597	Alk-2-enal
C15598	2,3-cis-2R,3R-Flavan-3-ol
C15601	Glyceollin
C15602	Quinone
C15603	Hydroquinone
C15646	1-(1-Alkenyl)-sn-glycero-3-phosphate
C15647	2-Acyl-1-(1-alkenyl)-sn-glycero-3-phosphate
C15810	C15810
C15811	[Enzyme]-cysteine
C15812	[Enzyme]-S-sulfanylcysteine
C15813	C15813
C15814	C15814
C15815	C15815
C15854	N-(4-Aminobutylidene)-[eIF5A-precursor]-lysine
C15972	Enzyme N6-(lipoyl)lysine
C15973	Enzyme N6-(dihydrolipoyl)lysine
C15975	[Dihydrolipoyllysine-residue (2-methylpropanoyl)transferase] S-(3-methylbutanoyl)dihydrolipoyllysine
C15977	[Dihydrolipoyllysine-residue (2-methylpropanoyl)transferase] S-(2-methylpropanoyl)dihydrolipoyllysine
C15979	[Dihydrolipoyllysine-residue (2-methylpropanoyl)transferase] S-(2-methylbutanoyl)dihydrolipoyllysine
C16011	Protein-omega-N-(ADP-D-ribosyl)-L-arginine
C16139	tRNA(Pyl)
C16219	3-Oxostearoyl-[acp]
C16220	(R)-3-Hydroxyoctadecanoyl-[acp]
C16221	(2E)-Octadecenoyl-[acp]
C16236	Protein N6-(octanoyl)lysine
C16237	Protein N6-(lipoyl)lysine
C16239	Lipoyl-[acp]
C16240	Apoprotein
C16254	[Dihydrolipoyllysine-residue succinyltransferase] S-succinyldihydrolipoyllysine
C16255	[Dihydrolipoyllysine-residue acetyltransferase] S-acetyldihydrolipoyllysine
C16467	cis-Prenyl-tRNA
C16501	Farnesal
C16520	Hexadecenoyl-[acyl-carrier protein]
C16638	O-Phosphoseryl-tRNA(Sec)
C16663	Tryparedoxin
C16664	Tryparedoxin disulfide
C16720	Peptide 2-[3-carboxy-3-(dimethylammonio)propyl]-L-histidine
C16729	[Thyroglobulin]-L-thyroxine
C16730	Thyroglobulin triiodothyronine
C16731	[Thyroglobulin]-3,5-diiodo-L-tyrosine
C16732	[Thyroglobulin]-3-iodo-L-tyrosine
C16733	[Thyroglobulin]-L-tyrosine
C16734	Thyroglobulin dehydroalanine
C17022	O-Phosphoseryl-tRNA(Cys)
C17023	Sulfur donor
C17202	S-Palmitoylprotein
C17259	desulfo-Glucosinolate
C17261	Thiohydroximic acid
C17262	S-Alkyl-thiohydroximate
C17263	2-Alkylmalic acid
C17264	3-Alkylmalic acid
C17265	Aliphatic oxo acid
C17266	Homoamino acid
C17322	tRNA containing 2-thiouridine
C17323	tRNA containing 5-carboxymethylaminomethyl-2-thiouridine
C17324	tRNA adenine
C17325	tRNA cytosine
C17937	Eumelanin
C18006	gamma-L-Glutamyl-[acp]
C18007	4-Aminobutyryl-[acp]
C18008	4-(gamma-L-Glutamylamino)butanoyl-[acp]
C18009	4-(gamma-L-Glutamylamino)-(2S)-2-hydroxybutanoyl-[acp]
C18046	Biotinyl-[protein]
C18047	Carboxybiotinyl-[protein]
C18049	N-Acyl-L-homoserine lactone
C18129	Monolysocardiolipin
C18160	Bacteriochlorophyllide d
C18161	Bacteriochlorophyllide c
C18168	Diacylglycerylhomoserine
C18233	Ferricytochrome cL
C18234	Ferrocytochrome cL
C18293	Nonaketamide monocyclic intermediate
C18294	Nonaketamide tricyclic intermediate
C18327	7,9,12-Octaketide intermediate 1
C18328	7,9,12-Octaketide intermediate 2
C18329	7,9,12-Octaketide intermediate 3
C18330	7,9,12-Decaketide intermediate 1
C18331	7,9,12-Decaketide intermediate 2
C18332	7,9,12-Decaketide intermediate 3
C18333	7,9,12-Decaketide intermediate 4
C18334	7,9,12-Decaketide intermediate 5
C18335	7,9,12-Decaketide intermediate 6
C18336	7,12-Decaketide intermediate 1
C18337	9,14-Decaketide intermediate 1
C18353	Octaketide bicyclic intermediate
C18355	(R)-Chiral alcohol
C18357	(R)-Hemiketal
C19078	tRNA with a 3' cytidine
C19080	tRNA with a 3' CC end
C19085	tRNA with a 3' CCA end
C19673	Malonyl-[acp] methyl ester
C19722	[tRNA(Ile2)]-cytidine34
C19802	[Protein]-3-O-(N-acetyl-D-glucosaminyl)-L-serine
C19803	[Protein]-L-threonine
C19804	[Protein]-3-O-(N-acetyl-D-glucosaminyl)-L-threonine
C19845	Pimeloyl-[acyl-carrier protein]
C19846	Pimeloyl-[acyl-carrier protein] methyl ester
C19885	alpha-Aminoadipate carrier protein LysW
C19886	LysW-gamma-L-alpha-aminoadipate
C19887	LysW-gamma-L-alpha-aminoadipyl-6-phosphate
C19888	LysW-gamma-L-alpha-aminoadipate 6-semialdehyde
C19889	LysW-gamma-L-lysine
C20120	S-Farnesyl protein
C20372	3-Ketoglutaryl-[acp] methyl ester
C20373	3-Hydroxyglutaryl-[acp] methyl ester
C20374	Enoylglutaryl-[acp] methyl ester
C20375	Glutaryl-[acp] methyl ester
C20376	3-Ketopimeloyl-[acp] methyl ester
C20377	3-Hydroxypimeloyl-[acp] methyl ester
C20378	Enoylpimeloyl-[acp] methyl ester
C20467	Anthocyanidin 3-O-beta-D-sambubioside
C20616	Aldono-1,5-lactone
C20649	7-[(3S)-(3-Amino-3-carboxypropyl)]wyosine in tRNA(Phe)
C20652	7-[(3S)-3-Amino-3-carboxypropyl]-4-demethylwyosine in tRNA(Phe)
C20655	Aldopyranose
C20659	7-[(3S)-3-Amino-3-(methoxycarbonyl)propyl]wyosine in tRNA(Phe)
C20683	Long-chain acyl-[acyl-carrier protein]
C20691	4-Demethylwyosine in tRNA(Phe)
C20723	3-O-[N-Acetyl-beta-D-glucosaminyl-(1->4)-alpha-D-mannosyl]-L-threonyl-[protein]
C20751	N6-L-Threonylcarbamoyladenine in tRNA
C20752	2-Methylthio-N6-L-threonylcarbamoyladenine in tRNA
C20753	2-Methylthio-N6-dimethylallyladenine in tRNA
C20754	2-Thio-N6-L-threonylcarbamoyladenine in tRNA
C20755	2-Thio-N6-dimethylallyladenine in tRNA
C20756	[Ribosomal protein S12]-L-aspartate
C20757	[Ribosomal protein S12]-3-thioaspartate
C20758	[Ribosomal protein S12]-3-methylthioaspartate
