# Supplementary material for: Designing intracellular metabolism for production of target compounds by introducing a heterologous metabolic reaction based on a Synechosystis sp. 6803 genome-scale model
Source: Microb Cell Fact. 2016 Jan 18;15:13. doi: 10.1186/s12934-016-0416-8 (PMC4717628; doi:10.1186/s12934-016-0416-8)
Supplement: Supplementary file 4 — 10.1186/s12934-016-0416-8 Total number of metabolic reactions added when building the SyHyMeP, and combinations of metabolic reaction pathways that satisfy them. [file 12934_2016_416_MOESM4_ESM.xlsx]

## Sheet: nmlist
Total number of reacions	Number of pathways	Combinations of reaction numbers
1	1	1
2	1	2
2	2	1,1
3	1	3
3	2	2-2(*)
3	2	2,1
3	3	1,1,1
4	1	4
4	2	3,1
4	2	3-2(*)
4	2	2,2
4	3	2-2-2
4	3	2-2,1(*)
4	3	2,1,1
4	4	1,1,1,1
5	1	5
5	2	4-2(*)
5	2	3-3
5	2	3,2
5	3	3-2-2(*)
5	3	3-2,1
5	3	3,1,1
5	4	2-2-2-2(*)
5	4	2-2,1,1(*)
5	4	2,1,1,1
5	5	1,1,1,1,1
(*) The conbinations occur because each reaction can be shared as a part.
